# Supplementary material for: Whole Genome Sequence of the Treponema pallidum subsp. endemicum Strain Bosnia A: The Genome Is Related to Yaws Treponemes but Contains Few Loci Similar to Syphilis Treponemes
Source: PLoS Negl Trop Dis. 2014 Nov 6;8(11):e3261. doi: 10.1371/journal.pntd.0003261 (PMC4222731; doi:10.1371/journal.pntd.0003261)
Supplement: Table S1 — Sample preparation of Bosnia A strain for whole genome sequencing using pooled segment genome sequencing (PSGS) strategy. Sheet 1 (TableS1_BosniaA-primers) contains a list of primers used for whole genome amplification of the Bosnia A strain using PSGS strategy. Sheet 2 (TableS1_BosniaA-overlap reg) contains a list of primers used for amplification of TPI-overlapping regions shorter than 60 bp. (XLS) [file pntd.0003261.s001.xls]

## Sheet: TableS1_BosniaA-primers
TableS1: Sample preparation of Bosnia A strain for whole genome sequencing using pooled segment genome sequencing (PSGS) strategy.
BOSNIA A:	∑ 214 of Treponema pallidumintervals (TPI)
Pool #	TP-interval	Primer pair	Primer orientation	Primer coordinatesa		Primer sequence (5' --> 3')b	Primer length (bp)a	Length of overlapping region (bp)a	Length of XL-PCR product (bp)a	Concentration of XL-PCR product (ng/mL)c
1	TPI-1	ES-154R	Forward	1135699	1135723	CGGCTGTATTTCGTTACTGTCTTGA	25	466 (with TPI-80)	11757	36
		ES-72R	Reverse	9444	9419	GGGTTTGGTAGTGACCTCTCTATGGT	26
1	TPI-2A	ES-71F	F	8920	8943	TCTCCCGAACGAGTTTCTAGTCTG	24	525	12502	26
		TPI-2AR	R	21421	21402	TGCGAAAGCATGAAGTGTTC	20
1	TPI-2B	TPI-2BF	F	21358	21377	AACAGCAGGCTCTTTCGGTA	20	64	7173	136
		ES-74R	R	28529	28503	AACTTAACGCTGCACATAGTACACACA	27
1	TPI-3A	TPI-3-AF-Bosnia	F	27562	27581	TCGTAGGAAACAGGGACGAG	20	968	8625	77
		TPI-3-AR-Bosnia	R	36186	36167	AGTGTACGAAACCCCAGACG	20
1	TPI-3B	TPI-3-BF-Bosnia	F	35661	35680	GTGCTCTCTAGCGTGGTGAC	20	526	6892	185
		TPI-3-BR-Bosnia	R	42552	42533	ATGGGGTTGACTCTCACGAC	20
1	TPI-4A	TPI-4AF	F	40080	40100	CTCCGTGTGGATTTCTTTCCG	21	2473	6348	142
		TPI-4AR	R	46427	46407	GTCACGCTTCAAAATGGCGCC	21
1	TPI-4B-A	TPI_4A-4B-F	F	46143	46162	CGAGAAAGACATGGACAGCA	20	285	5015	30
		TPI-4B-AR-Bosnia	R	51157	51138	ACCGAATTTGTAGCGTACCG	20
1	TPI-4B-B	TPI-4B-BF-Bosnia	F	50789	50808	GAGTCCACTACAGCGTCTCG	20	369	3471	193
		TPI-4B-BR-Bosnia	R	54259	54240	TAGCGTATCTCCACCCCAAC	20
1	TPI-5A-A	TPI-5A-AF-Bosnia	F	52900	52919	TGTATGCCCAGAAGGTGAAG	20	1360	7247	108
		TPI-5A-AR-Bosnia	R	60146	60127	TCAGTGCTAGGGACACGTTG	20
1	TPI-5A-B	TPI-5A-BF-Bosnia	F	59770	59789	ATCCAAGATGAGTCGGATGC	20	377	5920	78
		TPI-5A-BR-Bosnia	R	65689	65670	AGAATGTGGGAGCGATCTTG	20
1	TPI-5B	TPI-5BF	F	64800	64822	CGCTACCACACCCTATCATACCG	23	890	12529	72
		ES-119R	R	77328	77304	TGAAAGTCAGCCTGTTGAGCTAGAC	25
1	TPI-6A	ES-118F	F	76498	76523	TCATCAAAAAGAAGTACGCTGTAGGG	26	831	9544	28
		TP-6AR	R	86041	86022	GCTTGTGTTCCCGTCGTAAT	20
1	TPI-6B	TP-6BF	F	85395	85414	CCGTTACCGTGACAGATCCT	20	647	5930	145
		ES-121R	R	91324	91304	CTCCTCCGCGTACTCCAAGAC	21
1	TPI-7A	TPI-7AF	F	90757	90776	GCGCCTGATGAAAGTTGACC	20	568	10792	61
		TPI-7AR	R	101548	101529	CACGCGCTTCCAAATAGTCC	20
1	TPI-7B-A	TPI-7B-AF-Bosnia	F	101133	101152	CAGAAAGGGTGTGTGAATCG	20	416	6761	53
		TPI-7B-AR-Bosnia	R	107893	107874	ATCAGGAAGACAGGGAGCTG	20
1	TPI-7B-B	TPI-7B-BF-Bosnia	F	107391	107410	CACGAACTCTTGCCTGTTCA	20	503	6205	131
		TPI-7B-BR-Bosnia	R	113595	113576	AGGACATCACCCCACAAGAG	20
1	TPI-8	ES-122F	F	113063	113088	GATTCTGCCGTTTTGGTAACTACTTG	26	533	5053	127
		ES-162F	R	118115	118092	TAACTCATGCCCAACAGTAGCTTG	24
1	TPI-9	ES-163R	F	117579	117602	GGATTGCTTTCTGTGTTTGAGACC	24	537	5351	134
		ES-151F	R	122929	122907	TTCACAGATTAACGGCATTGGAC	23
1	TPI-10	ES-152R	F	122504	122524	ACCGCGGAACGAATCAAGTAG	21	426	11261	44
		ES-43R	R	133764	133744	CAATACCCCATCTCTCCGAGC	21
4	TPI-11A	ES-42F	F	133144	133167	TTATCAGCCTGAATCGTATGTCCC	24	621	4835	151
		TPI-11A-R	R	137978	137959	AGAGCCATTGTTGCAGTCTC	20
1	TPI-11B	TPI-11B-F	F	137894	137913	TCAGTGTCCTGTACGCCAAG	20	85	4509	113
		TPI-11B-R	R	142402	142383	GGGTACTGATGGTGAGTTCG	20
1	TPI-11C	TPI-11C-F	F	141882	141901	TGGCGTTTTCCTTGATAGAG	20	521	3995	129
		ES-35F	R	145876	145853	ATGTGCAAGTACTCCAACCTCTCG	24
1	TPI-12A	ES-36R	F	145858	145880	GGTTGGAGTACTTGCACATGTGG	23	19	6652	32
		TPI-12AF	R	152509	152490	CCAGTCCTTCCTGTGTGGTT	20
1	TPI-12 (TP0131-XL-F + ES-50F)	TP0131-XL-F	F	150275	150294	AAGCTAAACGAGCCTCCACA	20	2235	5399	28
		ES-50F	R	155695	155673	TCATACGTTTTTTCGCTCCACAC	23
1	TPI-13	ES-51R	F	154900	154921	TCTGCCTTACAGGTGACGTCCT	22	796	4761	78
		ES-25F	R	159660	159636	CTCCAATACACGAAACTATCTTGCG	25
1	TPI-14A-A	TPI-14A-AF-Bosnia	F	159288	159307	GTTAATTCCCGCAAATCACG	20	373	6495	78
		TPI-14A-AR-Bosnia	R	165782	165763	ATGCGTGTTGTCTTCTGCTG	20
1	TPI-14A-B	TPI-14A-BF-Bosnia	F	165277	165296	ACGTTAGTATGCGGGTCTGC	20	506	6847	92
		TPI-14A-BR-Bosnia	R	172123	172104	GCTCCTTTGTTCGAGGTCTG	20
1	TPI-14B-A1	TPI-14B-AF1-Bosnia	F	170987	171006	ACCGTCAGTGGGAGTTGTTC	20	1137	4102	136
		TPI-14B-AR1-Bosnia	R	175088	175069	GGTAAAGGTTGGGGATACGG	20
1	TPI-14B-A2	TPI-14B-AF2-Bosnia	F	174579	174597	GAACTCAAAGGGCAGGTAG	19	510	7028	98
		TPI-14B-AR2-Bosnia	R	181606	181587	CCGGAGTAAAGTTCGCAGAC	20
1	TPI-14B-B	TPI-14B-BF-Bosnia	F	178698	178717	TTCTCGTTCATTGTGCTCGT	20	2909	6743	93
		TPI-14B-BR-Bosnia	R	185440	185421	AACAACTCGCCTCCAATCTG	20
1	TPI-15A-A	ES-113R	F	183634	183656	TGTATGTCGTGCAGTTCTAGCCC	23	1807	4842	162
		TPI-15A-1R	R	188475	188456	CGACATCGACTCAGCCTACA	20
1	TPI-15A-B	TPI-15A-2F	F	188148	188167	GTTCGCGTTGGTGTACCTTT	20	328	4596	104
		TP-15AR	R	192743	192724	ATGGTCTTAACGGTGGCTTG	20
1	TPI-15B-A	TP-15BF	F	191747	191766	GAACTCCACGAGCTTTTTCG	20	997	4312	135
		TPI-15B-1R	R	196058	196039	GGATGGCAAACCTGTTCACT	20
1	TPI-15B-B	TPI-15B-2F	F	195509	195528	CCACTGGATATCGGATGAAG	20	550	4988	82
		TPI-15B-2R	R	200496	200477	CTCGGCTGCTTATCCTGTTC	20
1	TPI15B-C	TPI-15B-3F	F	199465	199484	CACAGGACATCGACCACATC	20	1032	3572	171
		TPI-15B-3R	R	203036	203017	ACCCATTCTCACGACCACTC	20
1	TPI15B-D	TPI-15B-4F	F	201863	201882	GTACGTGCACATCCCCTTCT	20	1174	4128	168
		ES-110F	R	205990	205967	CCTGCGCCTTTAAACTTAGGAGAG	24
1	TPI-16A-A	TPI-16A-AF-Bosnia	F	205508	205527	TCTGCGTATTGAACGGATTG	20	483	6649	57
		TPI-16A-AR-Bosnia	R	212156	212137	CGCACAATGGTCTCGTAATC	20
1	TPI-16A-B	TPI-16A-BF-Bosnia	F	211766	211785	TTACGGTTCGTGTTGAGCAG	20	391	6403	73
		TPI-16A-BR-Bosnia	R	218168	218149	TGCTCCTGCAAAACATTCAC	20
1	TPI-16B	TPI-16BF	F	217547	217571	TGGGCAATGGAGGGGTGGTATGTCG	25	622	12363	55
		ES-44F	R	229909	229889	CGCCTTTGTACCCGAGCTTAC	21
1	TPI-17A-A2	ES-45R	F	229251	229273	GAAGCAGAATGCTGTCTCTCGTG	23	659	7888	108
		TPI-17A-AR-Bosnia	R	237138	237119	AGCCTGTTCCGCTTGTACTG	20
1	TPI-17A-B	TPI-17A-BF-Bosnia	F	236671	236690	CTGTAGGGGCAAGATGATGG	20	468	6688	31
		TPI-17A-BR-Bosnia	R	243358	243338	CAGAATAGACGGTGACAACCA	21
1	TPI-17B1 (FR1)	17B1-F	F	241347	241366	TCAAAAGAGGATTGCGAAGG	20	2012	5284	17
		17B1-R1	R	246630	246611	ATGGTCATAGGATCGCTTGG	20
1	TPI-17B1 (F1R)	17B1-F1	F	245614	245633	AGTGTACGTGGGAAGGGATG	20	1017	5045	140
		17B1-R	R	250658	250639	GCAGAGAGCGTTCCTTTGTC	20
1	TPI-17B2	TPI-17B2R	F	249074	249093	ACTGAGCGCGATGAAGAAAT	20	1585	7411	155
		ES-77F	R	256484	256464	ATGGCGTACGTAGGTCCGTGT	21
2	TPI-19	ES-78R	F	255635	255655	GCGCAGTAAAAGAGGGACGAC	21	850	6413	101
		ES-56F	R	262047	262024	CATCATCACGTACAAACCATGAGG	24
2	TPI-20	ES-57R	F	261725	261745	CCTCTCGCGTTATTGAGGCTC	21	323	8493	87
		ES-75F	R	270217	270192	TACTAAGCTTCCTCATCATCGTCTCC	26
2	TPI-21A	21A-F	F	268732	268751	GCTTACCCTCGCTCTGTTGA	20	1486	7541	83
		21A-R	R	276272	276253	GATAAAATCCGCGTGTCCTG	20
2	TPI-21C	21C-F	F	275915	275934	CGCGTCGGTATGTGTAAATC	20	358	12228	23
		21C-R	R	288142	288123	CAGCGAGAAAACCTGAATCC	20
2	TPI-21D	21D-F	F	287721	287740	GATGGGGAAGAAGGAGGAAG	20	422	5632	50
		21D-R	R	293352	293333	ACCGTCTCATTCTCGACCTG	20
2	TPI-23A	ES-109R	F	289715	289741	GTTTCGAACTGGAAAATACGTGTGTAC	27	3638	10487	39
		TPI-23AR	R	300201	300182	GCACGAACGTGCTGAAGATA	20
2	TPI-23B	TPI-23BF	F	299479	299498	TGCTTCACTGATGCCAAAAG	20	723	8735	86
		ES-147F	R	308213	308192	GACAAGCGAGCGTGTAGGAGTC	22
2	TPI-24A-A	TPI_23-24A-F	F	307895	307914	GCGGAGGTACGATGCTAAAG	20	319	4899	68
		TPI-24A-AR-Bosnia	R	312793	312774	CGGATTGCGAAACAATACAC	20
2	TPI-24A-B1	TPI-24A-BF-Bosnia-new	F	311951	311970	AGGAGCGTCTTGCGTATGAG	20	843	2902	141
		TPI-24A-innerB-R-Bosnia	R	314852	314833	AGCACCACATTTACCGTCAG	20
2	TPI-24A-B2	TPI-24A-innerB-F-Bosnia	F	314662	314681	TCTGTAGTTGGGCTGTTTGG	20	191	3346	83
		TPI-24A-BR-Bosnia-new	R	318007	317988	GGTTCAGTACGGCTTCCAAC	20
2	TPI-24B	TPI-24BF	F	316219	316242	CCAGTGGAGCGGCACCGCAGTTAC	24	1789	9020	100
		ES-49R	R	325238	325217	CCGTGTGGTTCAAATCCAAACT	22
2	TPI-25A	ES-26F	F	325002	325023	TTCCGAGCCATATCTGCGTACT	22	237	5764	104
		TPI-25AR	R	330765	330739	CGTTTAATGTTCTGCGGCCGGTGTTTG	27
2	TPI-25B-A	TPI-25(B)newF	F	330289	330310	GGGCGCCTTCCGGCAGGACTCT	22	477	2001	34
		Nich323-R3	R	332289	332270	TGTGCTGCTTCTGGTTATGC	20
Nd	GAP	332290 - 335395 = 3106 bp						-
2	TPI-26A	TPI-26-AF	F	335396	335415	GTCGATCCCGACATACAGGT	20	-	7887	92
		TPI-26-AR	R	343282	343263	GGCGTTATACGAAGCTCCAG	20
2	TPI-26B	TPI-26-BF	F	342763	342782	ATGGTTCAGTGTCGTTGCAG	20	520	7804	118
		TPI-26-BR	R	350566	350547	CTGACACCCGCCATAGTAGC	20
2	TPI-27A	ES-101F	F	349567	349592	CCTTGTTATCATGGACGAAGTAGGAC	26	1000	8870	57
		TPI-27AR	R	358436	358417	AGTTTTTGGGGTTGTGCAAG	20
2	TPI-27B-A	TPI-27B-AF-Bosnia	F	355439	355458	CCATGACAGCAAGTCCAATG	20	2998	5028	109
		TPI-27B-AR-Bosnia	R	360466	360447	GATGCTCAGTTGCTCTGCAC	20
2	TPI-27B-B	TPI-27B-BF-Bosnia	F	360107	360126	ATCGGGTTGAGAATGACTGC	20	360	5867	131
		TPI-27B-BR-Bosnia	R	365973	365954	AGTTCACTCGGGTCATCAGG	20
2	TPI-28A-A	ES-103F	F	365594	365615	TGAAATGTTACGCGCTAGAGGG	22	380	4284	95
		TPI-28A-1R	R	369877	369858	GTGGCATACTCCATTCTTGG	20
2	TPI-28A-B	TPI-28A-2F	F	369165	369184	CGCTATACGCTCCTCACTCC	20	713	4531	55
		TPI-28A-2R	R	373695	373676	TGGGACGCTCTTTTCTTATG	20
2	TPI-28A-C	TPI-28A-3F	F	371973	371992	ACAAGGTGTGAGGGAGTTGG	20	1723	3697	104
		TPI-28A-3R	R	375669	375650	ATGTGCCTGAGTGCTTCTTC	20
2	TPI-28A-D	TPI-28A-4F	F	375575	375594	TTTCATGCACAGGCAGAGAC	20	95	3944	19
		TPI-28AF	R	379518	379499	ACCTTACGCCAAAAACATGC	20
2	TPI-28B-A	TPI-28B-AF-Bosnia	F	377436	377455	ACGTATTGGGAGTCGGTGAC	20	2083	6234	143
		TPI-28B-AR-Bosnia	R	383669	383650	AACACCCTCTGCTACGCACT	20
2	TPI-28B-B	TPI-28B-BF-Bosnia	F	383152	383171	TCCAACGCGCATACAACTAC	20	518	6100	91
		TPI-28B-BR-Bosnia	R	389251	389232	TATAGTTCTTCGCGCCCAGT	20
2	TPI-29A	ES-33F	F	388990	389015	CAGATTGGTCAAATCTTGACAAGTGA	26	262	10992	66
		TP-29AR	R	399981	399962	GTTACGCGGGTCTTTGGTAA	20
2	TPI-29B	29B-F	F	396245	396264	GTGTGCGTGATGTTCCTCTG	20	3737	9701	88
		29B-R	R	405945	405926	ACGACGCTTGGGATTAACTG	20
2	TPI-29C	29C-F	F	405701	405720	CCGCTACTTTTGCTTCGTTC	20	245	4899	101
		29C-R	R	410599	410580	GCGACTGCGGTAAACCTATC	20
2	TPI-30A-A	ES-69R	F	408201	408223	GTACAATCTCGATGAAAAGGGGC	23	2399	4983	64
		TPI-30A-1R	R	413183	413164	AGAGGAACAAGCTGATCGTG	20
2	TPI-30A-B	TPI-30A-2F	F	412625	412644	GAGGGAGCGTGAAGAAACAG	20	559	5081	78
		TPI-30AF	R	417705	417686	GAGCAATCTTGTGCGTTTCA	20
2	TPI-30B-A	TPI-30BR	F	416848	416867	CACACGTGGAAAATGGACAG	20	858	4780	64
		TPI-30B-1R	R	421627	421608	ACATATCGCTGGGTGGTAGA	20
2	TPI-30B-B	TPI-30B-2F	F	421530	421549	CACAGTTTTGCTTCGACGTT	20	98	3663	88
		TPI-30B-2R	R	425192	425173	ACTGCATCCTTGAGTTCTGC	20
2	TPI-30B-C	TPI-30B-3F	F	424682	424701	ATACTCCCTTGCCAGTGTGG	20	511	4229	118
		ES-80R	R	428910	428890	ACATGGACCGCCTTCCTCATA	21
2	TPI-31A-A	TPI-31A-AF-Bosnia	F	427830	427849	CAGCGTGAGATTGGGTTAGC	20	1081	5469	85
		TPI-31A-AR-Bosnia	R	433298	433279	TGCCCCTTGTATTCTTCCAC	20
2	TPI-31A-B	TPI-31A-BF-Bosnia	F	433013	433032	TTGAGCACCGTATGAAGCAG	20	286	5395	89
		TPI-31A-BR-Bosnia	R	438407	438388	GGCGATGTAAATGGTCGAGT	20
2	TPI-31B	TPI-31BF	F	437958	437984	GTGCGTCAGGCGTTGTTGTTGGTTTTG	27	450	9902	42
		ES-92R	R	447859	447838	ACTCAAACACCAACCCCCTCTC	22
2	TPI-32A	ES-91F	F	447397	447417	CACTTTCCTCCGAGGACGTGT	21	463	10655	49
		TPI-32AR	R	458051	458030	GCGCCGCACGACGATCAAATGA	22
2	TPI-32B-A1 (AF1AR1)	TPI-32B-AF1-Bosnia	F	457148	457167	TGAGTTGCAGACGCTTTGTC	20	904	3806	100
		TPI-32B-AR4-Bosnia	R	460953	460934	GCAAAGATGCAAGGGACAGT	20
2	TPI-32B-F7R10	TPI-32B-F7	F	460732	460751	ACACTGCTGTTGAAATTAGC	20	222	1039	18
		TPI-32B-R10	R	461770	461751	CGTAACGGTGGACAATGCTC	20
2	TPI-32B-B1 (BF1BR1)	TPI-32B-BF1-Bosnia	F	461538	461557	CTCGGTTTCCAACTCAGCTC	20	233	3459	124
		TPI-32B-BR1-Bosnia	R	464996	464977	ATTTGTGTCTTCGGGCAGTC	20
2	TPI-32B-C	TPI-32B-CF-Bosnia	F	464480	464499	TCAGGTCTCTGTGTGGATGC	20	517	4740	66
		TPI-32B-CR-Bosnia	R	469219	469200	TCACCTCCAATTCCCACATC	20
2	TPI-33A-A	TPI-33A-AF-Bosnia	F	468181	468200	GACAGCATGAACACCAATCG	20	1039	6893	125
		TPI-33A-AR-Bosnia	R	475073	475054	GCTCCTCGTAACATGACACA	20
2	TPI-33A-B	TPI-33A-BF-Bosnia	F	474668	474687	CGCAGTTTGAAGATCAGCAG	20	406	5594	108
		TPI-33AR	R	480261	480240	GCCATCACGTATGTGCGATGGC	22
2	TPI-33B (FR1)	33B-F	F	478327	478346	TTCTACCGATGTGCGTTCTG	20	1935	6489	65
		33B-R1	R	484815	484796	ATACGGGAAAGGACACGTTG	20
2	TPI-33C (F2R2)	33C-F2	F	484363	484382	GAGATTTTTGCCGTGCATTC	20	453	8527	51
		33C-R2	R	492889	492870	GCTGCCGTATTCTGTTCACC	20
2	TPI-34A	34A-F	F	492652	492671	CGGCTTCAATTTTTCTCAGC	20	238	3702	101
		34A-R	R	496353	496334	CTGATGACGACCAAACAACG	20
2	TPI-34 (F3R3)	34-F3	F	495206	495225	ACCGCTACAAAGAGGATAGG	20	1148	4751	17
		34-R3	R	499956	499937	TCTACGCACAAAGAAAGAGC	20
2	TPI-34B (F2R1)	34B-F2	F	498833	498852	GTTGCTTCTTCGGTCTGGTC	20	1124	4730	77
		34B-R1	R	503562	503543	AAGGATTTGCGTGGAACTTG	20
2	TPI-36A	TPI-36-AF-Bosnia	F	501154	501173	TCGAGCAGCAGGGTAATCTC	20	2409	3719	81
		TPI-36-AR-Bosnia	R	504872	504853	CTACGCAGCGAAAACAGTGA	20
2	TPI-36B	TPI-36-BF-Bosnia	F	504398	504417	CGTGGTCTCAAGCGGTAGTT	20	475	4015	69
		TPI-36-BR-Bosnia	R	508412	508393	GCTTGCTATGCACCACTTGA	20
3	TPI-37	ES-167R	F	507390	507414	CCTGCAGGGTACGTAAGTAGAGGAC	25	1023	7040	105
		ES-146R	R	514429	514406	CGCTTTGATGAGGGAATAGAAGAC	24
3	TPI-38A-1	ES-97F	F	513763	513784	TGACCCAATGAAATGACCCTTC	22	667	2827	93
		TPI-38A-1R	R	516589	516570	TCGCCATAGTCCTAGAAACG	20
3	TPI-38A-2	TPI-38A-2F	F	516395	516414	GGAGGAACTGTCCTGAGCTG	20	195	4667	54
		TPI-38A-2R	R	521061	521042	TTCGACCCTACACAAAGCTC	20
3	TPI-38A-3	TPI-38A-3F	F	519894	519913	CGGAGTAAACGGTGTTTCGT	20	1168	4345	27
		TPI-38AF	R	524238	524219	GGATCAAAGGCAGGATTGAA	20
3	TPI-38B-A	TPI-38BR	F	524167	524186	CCACCTCCTGTTTACGCATT	20	72	4487	70
		TPI-38B-1R	R	528653	528634	AACAGGAAAGCAACTTGTCG	20
3	TPI-38B-B	TPI-38B-2F	F	527994	528013	ATGGCGTTGAGACAGAAGAG	20	660	3984	70
		TPI38B-2R	R	531977	531958	ACAATCCCTCTTCCTTCCAC	20
3	TPI-38B-C	TPI-38B-3F	F	531545	531564	CGCTGGCAGAGTGTTATGAA	20	433	4675	103
		ES-100R	R	536219	536195	CAGCATGGTCAGAAGCAATAGGTAG	25
3	TPI-39A	ES-106F	F	535637	535658	GGCAGGGTTACATGCTTGTCTC	22	583	11967	73
		TPI-39AR	R	547603	547584	CGACACAACTGGGTTTTCCT	20
3	TPI-39B-A	TPI-39B-AF-Bosnia	F	544719	544738	TTGGAGTGTTGTTGCCAGAC	20	2885	6324	110
		TPI-39B-AR-Bosnia	R	551042	551023	GAAATGCGCTCGTGTAAGTG	20
3	TPI-39B-B	TPI-39B-BF-Bosnia	F	550611	550630	AGAAGGACAGCGTCGGTATG	20	432	6140	140
		TPI-39B-BR-Bosnia	R	556750	556731	TTTTGCCCCTATGATTGCAG	20
3	TPI-40A	TPI-40-AF-Bosnia	F	553077	553096	CGAACCTACTACCGGATTGC	20	3674	5961	61
		TPI-40-AR-Bosnia	R	559037	559018	GCCCGATTTTGTTATTGGAG	20
3	TPI-40B	TPI-40-BF-Bosnia	F	558762	558781	CCAAAGCAATATCCCAGTCC	20	276	5239	102
		TPI-40-BR-Bosnia	R	564000	563981	GCGCGTGTTCTTTCATGTAG	20
3	TPI-40C	TPI-40-CF-Bosnia	F	563653	563672	ATCTTGAGCACGAAGGATGC	20	348	6451	87
		TPI-40-CR-Bosnia	R	570103	570084	CTTTGCGTAGGGTGCTCTTC	20
3	TPI-40D	TPI-40-DF-Bosnia	F	569532	569551	CAGCCCGCTAATCTTTTCAG	20	572	4959	120
		TPI-40-DR-Bosnia	R	574490	574471	GGTCCTTGCTCGTCTACTCG	20
3	TPI-41A	ES-82R	F	571737	571758	TCACCACCTTTGACAGTACCCC	22	2754	8614	73
		TPI-41AR	R	580350	580331	GATCACGTATGTGCGTCCAC	20
3	TPI-41B-A	TPI-41B-AF-Bosnia	F	579299	579318	CACACAGGCTCATACGCAAC	20	1052	3808	125
		TPI-41B-AR-Bosnia	R	583106	583087	GCTGCGGTCTACCTTCACTC	20
3	TPI-41B-B	TPI-41B-BF-Bosnia	F	582574	582593	TGGATGTCCTTCACAATTCG	20	533	5425	68
		TPI-41B-BR-Bosnia	R	587998	587979	ACAGTCGGGTGAAAGGACAG	20
3	TPI-41B-C	TPI-41B-CF-Bosnia	F	587619	587638	TTCTGCCGTACCGAATACTG	20	380	5563	88
		TPI-41B-CR-Bosnia	R	593181	593162	ATGTGCTCTGGCTGAAGGAG	20
3	TPI-42A	TPI-42AF	F	591445	591469	GTTCTGCCATGCGCACCGCCATACG	25	1737	10127	88
		TPI-42AR	R	601571	601547	TGGCGGCTACCTTCGCAGAACTTGC	25
3	TPI-42B2	TPI-42BF	F	601025	601048	TGCAAAGCAAATATCGCAATGAGC	24	547	11204	16
		TPI-42BR2	R	612228	612207	ACATCATTGCAAGCATTATCCG	22
3	TPI-43A	ES-88R	F	611593	611615	GGATGGAAAATTCGTTGTACCCT	23	636	5578	68
		TPI-43AF	R	617170	617151	GCGTTTTCCTGTTGATTGGT	20
3	TPI-43D	TPI-43DF	F	616200	616219	ACGGTACAACGGAGAAATCG	20	971	3993	80
		TPI-43DR	R	620192	620173	CTGCTCGGTTAGGACTGGAC	20
3	TPI-43B	TPI-43BR	F	619214	619233	TACCGTCCATCTGTCCACAA	20	979	5301	67
		TPI-43BF	R	624514	624495	AGTTTTTCCCCCACTGCTTT	20
3	TPI-43C	TPI-43CR	F	624061	624080	ATGCCCTCTCTGCTACCTCA	20	454	7841	56
		ES-89F	R	631901	631880	CAAGCGCAGTAAAATCCCTCAG	22
3	TPI-44A	ES-143R	F	631372	631393	GCGTTTTTCCTGTTCTCCCTCT	22	530	9302	111
		TPI-44AR	R	640673	640654	TGTGCTCTTTGCGTGATAGG	20
3	TPI-44B-A	TPI-44B-AF-Bosnia	F	638322	638341	GAGAACCCATCCCTCTTGTG	20	2352	3294	101
		TPI-44B-AR-Bosnia	R	641615	641596	CGTCTCATGCGTGTTCTCTC	20
3	TPI-44B-B	TPI-44B-BF-Bosnia	F	641316	641335	GATAGAACCGACCCCGTACA	20	300	6839	123
		TPI-44B-BR-Bosnia	R	648154	648135	CATTGAAGTGCTCGGTGATG	20
3	TPI-44B-C	TPI-44B-CF-Bosnia	F	647880	647899	AGCCTGATCTAGCACCCTCA	20	275	4232	153
		TPI-44B-CR-Bosnia	R	652111	652092	ATTGACTGTGCTGCGTTCAG	20
3	TPI-45A	TPI-45-AF-Bosnia	F	651728	651747	AGGATCGGAATGGGGAGTAG	20	384	4223	73
		TPI-45-AR-Bosnia	R	655950	655931	TTGGGATAAAACGCTCCTTG	20
3	TPI-45B	TPI-45-BF-Bosnia	F	655681	655700	GCCTCTTCTGCTGCTTTCAG	20	270	4771	149
		TPI-45-BR-Bosnia	R	660451	660432	TAGGGCCGAAGGTGTAGATG	20
3	TPI-46	ES-39R	F	660061	660083	CCTTTGCAGAAGAAATCGCATAG	23	391	7000	78
		ES-41F	R	667060	667040	AGTGCATAACGCGCTCTAGCA	21
3	TPI-47	ES-171F	F	666106	666126	GCATAACCGCGTGCTATACGA	21	955	2003	190
		ES-172R	R	668108	668088	AGCGCCTCTACATCCTCCATG	21
3	TPI-48A	ES-37R	F	667268	667292	AGATCGTTCTTGCTATCTCCAATCA	25	841	5232	10
		TPI-48-AF	R	672499	672480	CCAGTCCTTCCTGTGTGGTT	20
3	TPI-48B2	TPI-48B2	F	672437	672456	AATAGGCACGGGTGACAAAG	20	63	6291	52
		ES-32F	R	678727	678707	CCGTAGCGCTTTGCTAAGGAC	21
3	TPI-49	ES-34R	F	678390	678411	GCCACTCACCTGAAGATTGGAC	22	338	10216	63
		ES-31F	R	688605	688583	TCGAAGCGAACCATTTTCCTAAT	23
3	TPI-50A	ES-68R	F	688593	688619	TGGTTCGCTTCGATTATCATAACTTAA	27	13	12508	34
		TP-50AR	R	701100	701081	CCTCTGCGAGCCTACGTATC	20
3	TPI-50B-A	TPI-50B-AF-Bosnia	F	698401	698420	TCTGCACCACTCCTTGTACG	20	2700	5561	166
		TPI-50B-AR-Bosnia	R	703961	703942	GTCGCCATAAGAACCTCAGC	20
3	TPI-50B-B	TPI-50B-BF-Bosnia	F	703604	703623	CGAGTGTCGTGAACCTTGAG	20	358	5643	129
		TPI-50B-BR-Bosnia	R	709246	709227	TGTGCCATTTCTCACTCCTG	20
3	TPI-52A	ES-67R	F	708207	708227	AGTCATTGCGTTTTTCTCGGG	21	1040	8635	63
		TP-52AR	R	716841	716822	ATGTCCTCAACCACGTAGCC	20
3	TPI-52B	TP-52BF	F	715964	715983	ACCGTTTTCCAGTCGTATGC	20	878	7399	130
		ES-170R	R	723362	723340	GGTCAGATAGGACAAGGGGTCAC	23
3	TPI-53A	ES-23R	F	721173	721193	CATGACCGTTTCAAAGGGCTC	21	2190	6093	179
		TP-53AR	R	727265	727246	GCAACCTCTCCTGTCAAAGC	20
3	TPI-53B	TP-53BF	F	726946	726965	ACCTTTACGACGTGGAATCG	20	320	10570	64
		ES-22F	R	737515	737494	CAGTTTGCTCTACCTGCGTCCT	22
3	TPI-54A-A	TPI-54A-AF-Bosnia	F	736349	736368	GTAATGAGATTCGCCGGAAC	20	1167	8069	35
		TPI-54A-AR-Bosnia	R	744417	744398	CGTTAGCAGAACAGGGTGAC	20
3	TPI-54A-B	TPI-54A-BF-Bosnia	F	744107	744126	ATGCTTCCAGTCCGCTACAG	20	311	6754	132
		TPI-54A-BR-Bosnia	R	750860	750841	GGCTCATCAAGCAAGAGGAC	20
3	TPI-54B-A	TPI-54B-AF-Bosnia	F	750596	750615	CCGAGGAACGTAAGCTCAAC	20	265	6095	126
		TPI-54B-AR-Bosnia	R	756690	756671	ATTATCTCATGCGCCGTACC	20
3	TPI-54B-B	TPI-54B-BF-Bosnia	F	756318	756337	AAAGCAGTCCGTACATCACG	20	373	5606	145
		TPI-54B-BR-Bosnia	R	761923	761904	ATACGCGAGGAAGAGCTACG	20
4	TPI-55A	TPI-55-AF-Bosnia	F	759633	759652	TCGATAAAGGCTGCGATACC	20	2291	4843	92
		TPI-55-AR-Bosnia	R	764475	764456	AGCACTCTCGCATTGTGTTG	20
4	TPI-55B	TPI-55-BF-Bosnia	F	764373	764392	ACCAGGCACCACGCTACTAC	20	103	4617	71
		TPI-55-BR-Bosnia	R	768989	768970	CAGCTATTGCACCGTATGGA	20
4	TPI-55C	TPI-55-CF-Bosnia	F	768647	768666	AAACCGCGTCAACTACATCC	20	343	5604	67
		TPI-55-CR-Bosnia	R	774250	774231	GAGAAAAGCGGGAGGTAGTG	20
4	TPI-56A	ES-15R	F	771591	771614	CCATCGTTACCGTTTTCTCTAGCA	24	2660	7720	38
		TPI-56AF	R	779310	779291	TTCGCAGGATATTTGGAAGG	20
4	TPI-56D	TPI-56DF	F	778345	778364	CAGATAAGGAGGCGCTTGAG	20	966	2391	85
		TPI-56DR	R	780735	780716	AACTGGTATTCAGCCACGAG	20
4	TPI-56B	TPI-56BR	F	780020	780040	CGTTGCAATATTCGTCTTTCC	21	716	1017	64
		TPI-56BF	R	781036	781017	TAGCACAGGAGTTGCAGTCG	20
4	TPI-56C	TPI-56CR	F	780490	780509	ACCGCACGAAAGTATTCCAC	20	547	8562	35
		ES-14F	R	789051	789027	TGAAAATTCAGTAATGGAAGGGGTC	25
4	TPI-57A-A	TPI-57A-AF-Bosnia	F	787365	787384	AAACATGCACCGAAAGGAAC	20	1687	7043	82
		TPI-57A-AR-Bosnia	R	794407	794388	CCGAGGATTTGCTACCACTC	20
4	TPI-57A-B	TPI-57A-BF-Bosnia	F	794231	794250	TTATTCTCCGACAGGGCAAG	20	177	6465	47
		TPI-57A-BR-Bosnia	R	800695	800676	CCTGCCGAAAGAAGTGGTAG	20
4	TPI-57B	TPI-57BF	F	799350	799369	TGCCCATTTCATCAGCAACC	20	1346	11349	66
		ES-10F	R	810698	810676	CCGGTCATTGATATGACGAGTGT	23
4	TPI-58	ES-9R	F	809864	809887	GACCTTTACCACAAACCTTCTCGA	24	835	12343	51
		ES-8F	R	822206	822183	CGCTGCACTGTACCACAAGTAGAC	24
4	TPI-59A	TPI-59-AF-Bosnia	F	820430	820449	AGAACTCCATCGCCTGTCTG	20	1777	4352	107
		TPI-59-AR-Bosnia	R	824781	824762	TCCTGGGCTGGTAAGAAATG	20
4	TPI-59B	TPI-59-BF-Bosnia	F	824343	824362	TGACACTTCCAAACGAGCAG	20	439	5794	92
		TPI-59-BR-Bosnia	R	830136	830117	TGTCGGTTCCCCTTACTTTG	20
4	TPI-59C-2	TPI-59-CF-Bosnia-new	F	828342	828361	CCTGAGCGTAAAGGAACAGC	20	1795	2870	132
		TPI-59-CR-Bosnia-new	R	831211	831192	TGCAACTGAAAGGCACAGAG	20
4	TPI-59D-A	TPI-59-DF-Bosnia-new	F	831129	831148	GAAAGACACGGCACTCTTCC	20	83	3704	120
		TPI-59D-inner-R-Bosnia	R	834832	834813	TGCGTTGTGTTAAGCCTGTC	20
4	TPI-59D-B	TPI-59D-inner-F-Bosnia	F	834328	834347	CGGAAGAATCGTGGAAGAAG	20	505	2805	108
		TPI-59-DR-Bosnia-new	R	837132	837113	AGCGATACCCTGTGATCCTG	20
4	TPI-60A	TPI-60-AF-Bosnia	F	836696	836715	CCTTCATGGGAAGCTACGAG	20	437	5954	50
		TPI-60-AR-Bosnia	R	842649	842630	ATGGAATGCTTGCGAAGAAG	20
4	TPI-60B	TPI-60-BF-Bosnia	F	842190	842209	GACTTGCTATCGGGTTGGAG	20	460	5827	111
		TPI-60-BR-Bosnia	R	848016	847997	CTAGCACTGGTTGTGCAGGA	20
4	TPI-60C	TPI-60-CF-Bosnia	F	847692	847711	ACACCGCATCAGCACTAGAC	20	325	4981	155
		TPI-60-CR-Bosnia	R	852672	852653	GTACGTTGTGGTCCGTGATG	20
4	TPI-60D	TPI-60-DF-Bosnia	F	852192	852211	AATGGAGCAGGCAAATCAGT	20	481	5745	95
		TPI-60-DR-Bosnia	R	857936	857917	GCAAATCGGAGGTAGAATCC	20
4	TPI-61A	TPI-61-AF-Bosnia	F	857744	857763	CTCCGTGGAAAGCTAAGACG	20	193	6818	88
		TPI-61-AR-Bosnia	R	864561	864542	TTTCTGAGCGCGTTGTACTG	20
4	TPI-61B-2A	TPI-61B-BF-Bosnia-new	F	863716	863735	TATGCAGCGCAAGACATACC	20	846	4245	109
		TPI-61B-inner-R-Bosnia	R	867960	867941	CTGATAGCCGTGCGTACATC	20
4	TPI-61B-2B	TPI-61B-inner-F-Bosnia	F	867373	867392	ACTCGCAGGTATGAACATCG	20	588	3538	89
		TPI-61B-BR-Bosnia-new	R	870910	870891	TGCGTATATGAACGGACTGC	20
4	TPI-61C	TPI-61-CF-Bosnia	F	870009	870028	GTCTTTCCCACACCAGCTTC	20	902	5200	146
		TPI-61-CR-Bosnia	R	875208	875189	AGCAGTTTACGCCCTTTCTG	20
4	TPI-62A-A1	TPI-62A-AF-Bosnia-new	F	874933	874952	AATCTGTGCGTGCTTGAGTG	20	276	4387	126
		TPI-62A-AR-Bosnia-new	R	879319	879300	ACTGAAGGTGCCAAGGTACG	20
4	TPI-62A-A2	TPI-62A-BF-Bosnia-new	F	878884	878903	CGTTCGTGACCGTGTAGAAG	20	436	4678	120
		TPI-62A-BR-Bosnia-new	R	883561	883542	GCACCATCCGAAGTAGCAGT	20
4	TPI-62A-B	TPI-62A-BF-Bosnia	F	882781	882800	TGATTGAGAGCAAGGCACAC	20	781	6565	103
		TPI-62A-BR-Bosnia	R	889345	889326	ACGTATCGGCATGTGAGTGA	20
4	TPI-62B-A	TPI-62B-AF-Bosnia	F	888915	888934	CCCTTGTAGCGTTCCTTCAG	20	431	6975	100
		TPI-62B-AR-Bosnia	R	895889	895870	ACCAGCAATGGTACGACCTC	20
4	TPI-62B-B	TPI-62B-BF-Bosnia	F	895666	895685	GGAGGCACGCATATACAGGT	20	224	5850	90
		TPI-62B-BR-Bosnia	R	901515	901496	TGACCTTTCCGCTCATTACC	20
4	TPI-63A	TPI-63-AF-Bosnia	F	901189	901208	ATGCACACTTATCGCCACAC	20	327	8392	109
		TPI-63-AR-Bosnia	R	909580	909561	ATGGAGTCATTGGAGCGAAC	20
4	TPI-63B	TPI-63-BF-Bosnia	F	909127	909146	TCATCGAGCAAAAGCACATC	20	454	8074	91
		TPI-63-BR-Bosnia	R	917200	917181	TCGAACTCATGCTCGTTCAC	20
4	TPI-64A	TPI-64-AF-Bosnia	F	916822	916841	TGTTGGGGAAAGAGTTCGAC	20	379	3385	101
		TPI-64-AR-Bosnia	R	920206	920187	AGGTTGGTTGACGCTGTAGG	20
4	TPI-64B	TPI-64-BF-Bosnia	F	919768	919787	TGGACATAGACCGACCTTCC	20	439	5003	115
		TPI-64-BR-Bosnia	R	924770	924751	AATAAGCACGGAGTGGGAAC	20
4	TPI-65A (F2R1)	65A-F2	F	924113	924132	CAATGGGAAGACCAGAGGAG	20	658	8850	60
		65A-R1	R	932962	932943	AGAATCCATCAACGCTCTGC	20
4	TPI-65B (F2-Bosnia + R-Bosnia)	TPI-65B-F2-Bosnia	F	932474	932493	GTCGGCAAGGTACTCATCGT	20	489	5324	125
		TPI-65B-R-Bosnia	R	937797	937778	TGCTTGAGTGTGAGGCAGAC	20
4	TPI-66A-A	TPI-66A-AF-Bosnia	F	937317	937336	ATGTCAGTCCCCTTGAGCAG	20	481	4934	90
		TPI-66A-AR-Bosnia	R	942250	942231	CATGCACACGGTACAAAAGG	20
4	TPI-66A-B	TPI-66A-BF-Bosnia	F	942001	942020	TTTGCCTGAAAAGGGATCTG	20	250	4803	33
		TPI-66A-BR-Bosnia	R	946803	946784	TTGGATATGAAGGCGAGGTC	20
4	TPI-66A-C	TPI-66A-CF-Bosnia	F	946356	946375	TCTGCCTCATTTTCCTTTGG	20	448	5673	59
		TPI-66A-CR-Bosnia	R	952028	952009	AAATCAGCGATGTCCGAGAG	20
4	TPI-66B-A	TPI-66B-AF-Bosnia	F	948813	948832	TCTCCGATGAAGGGACAGAC	20	3216	7434	77
		TPI-66B-AR-Bosnia	R	956246	956227	CGCACGGAGTACCTGTAATG	20
4	TPI-66B-B	TPI-66B-BF-Bosnia	F	955952	955971	TCTCCGTTGTGCGTATGTTC	20	295	6986	153
		TPI-66B-BR-Bosnia	R	962937	962918	TGTGCGAGCTGTCGTGTATC	20
4	TPI-67A	ES-130F	F	962044	962066	TGTGTGAGATTCAAATCCCAAGG	23	894	9680	61
		TPI-67-R1	R	971723	971704	GTCTCGGAAGTGGATTTGTC	20
4	TPI-67B	67B-F	F	969687	969706	GCAGGCTTACCAGCACCTAC	20	2037	8191	101
		67B-R	R	977877	977858	AGTTTCGGGTGATTGGAGTG	20
4	TPI-67C	67C-F	F	976755	976774	AGTACCCCGCTGACAATCAC	20	1123	8842	99
		67C-R	R	985596	985577	CAGCAGTGTATCGTGCGTTC	20
4	TPI-68A-A	TPI-68A-AF-Bosnia	F	985152	985171	CATCTACCTTTCCGCTGCTC	20	445	3224	101
		TPI-68A-AR-Bosnia	R	988375	988356	AGAGATTCATGGCGGATGAC	20
4	TPI-68A-B	TPI-68A-BF-Bosnia	F	987970	987989	GCGACGGGATCATTCACTAC	20	406	6732	109
		TPI-68A-BR-Bosnia	R	994701	994682	GTATCCACCACAGGGAGTGC	20
4	TPI-68A-C	TPI-68A-CF-Bosnia	F	994083	994102	ACGAGATGAACGAGGTGGAC	20	619	5243	96
		TPI-68A-CR-Bosnia	R	999325	999306	TCGTGGTGGTAAGGTCTGTG	20
4	TPI-68B	68B-F	F	996354	996373	TCGCTTTCTACCTCCTCCAG	20	2972	9743	85
		68B-R	R	1006096	1006077	GCTTCTTCACTGGGATCGTC	20
4	TPI-68C	68C-F	F	1005757	1005776	GCTGCATCGTAGAGGGTTTG	20	340	8268	71
		68C-R	R	1014024	1014005	AGTACGTCCAGCCAATCCAG	20
4	TPI-69A	ES-134F	F	1007905	1007925	CCATCAGCACAAAGGGTGTGT	21	6120	8187	107
		TPI-69AF	R	1016091	1016072	GTGCGTTGCACCCCTATACT	20
4	TPI-69B	TPI-69BR	F	1015866	1015885	CTGGGGTGTTCACTGACCTT	20	226	6792	130
		TPI-69BF	R	1022657	1022638	GTCAGGCGGTGTTCTATGGT	20
4	TPI-69C	TPI-69CR	F	1022179	1022198	CTCAGCTTCCGGCAAGATAC	20	479	4101	158
		TPI-69CF	R	1026279	1026260	GCTCACGAAGGAGGAGTACG	20
4	TPI-69D	TPI-69DR	F	1025521	1025540	GCACACCCCAACTGCTTAAT	20	759	7142	164
		ES-137R	R	1032662	1032639	CAGAGTGGACCCTCGTGTTCTTAG	24
4	TPI-70A	ES-136F	F	1031892	1031915	CCATACACATCCATGTACTCGCAC	24	771	7551	120
		TPI-70AR	R	1039442	1039419	AACGCGGTGCATCGGTCTGTCCAC	24
4	TPI-70B	TPI-70BF	F	1038942	1038967	AAGCCGGGGTCTCCATCGTCCATCTT	26	501	7252	156
		ES-157F	R	1046193	1046173	AGTATTTTGCGCGTAGGCGTC	21
4	TPI-71A-3 (ES-158R + R20)	ES-158R	F	1045435	1045456	GCCATAGGAAACCGTAAGACCG	22	759	4489	61
		TPI-71-R20	R	1049923	1049904	CGGGATTTTATCATCTCTGC	20
4	TPI-71A-7 (F15 + F11rc-Luis)	TPI-71-F15	F	1049691	1049710	GTAAAGCGGGTGTCAAGACG	20	233	801	27
		TPI-71-F11rc-Luis	R	1050491	1050473	CCAGTACGATAAGCAGCGG	19
4	TPI-71A-6 (F17 + 71AR2)	TPI-71A-F17	F	1050325	1050343	GCTGCGTTACCGTCATACC	19	167	3872	169
		TPI71-AR2	R	1054196	1054177	GTTCTGGAGCGAGCCATTAG	20
4	TPI-71B	TP-71BF	F	1052540	1052559	CAAGCGCCAGAAGATACTCC	20	1657	5178	154
		ES-139R	R	1057717	1057696	CGAGGATTTTGAGCATGCCTAG	22
4	TPI-72A	ES-138F	F	1056837	1056858	CGTAAGTGATCGCATGTCCCTC	22	881	8552	46
		TP-72AR	R	1065388	1065369	GTGATTCAACCAACGACGTG	20
4	TPI-72B	TP-72BF	F	1064583	1064602	GCAACCTTCGCTCTTTGTTC	20	806	8543	66
		ES-155F	R	1073125	1073105	CGTTTGAGCACGAAGGGTACC	21
4	TPI-73A	TPI-73-AF-Bosnia	F	1072506	1072525	GCTGCTCATTCTTTCCATCC	20	620	5532	42
		TPI-73-AR-Bosnia	R	1078037	1078018	ACGGCAAAAAGGTAATCGTG	20
4	TPI-73B	TPI-73-BF-Bosnia	F	1077491	1077510	ACCGACTTCATCCCTGACAC	20	547	5935	135
		TPI-73-BR-Bosnia	R	1083425	1083406	ACGATCAGCGACGAGGTTAG	20
4	TPI-74A-A	TPI-74A-AF-Bosnia	F	1082842	1082861	TCTTTCGCTGCATGTGCTAC	20	584	4093	90
		TPI-74A-AR-Bosnia	R	1086934	1086915	GATAGGAGAGAGGGCCATGA	20
4	TPI-74A-B	TPI-74A-BF-Bosnia	F	1086303	1086322	TTGCCTTCCCACTCTTGTTC	20	632	6851	32
		TPI-74A-BR-Bosnia	R	1093153	1093134	ACCGGCGATTGAAGAAGTAG	20
4	TPI-74A-C	TPI-74A-CF-Bosnia	F	1092699	1092718	CATACAAGGCGGTGGTATCC	20	455	3874	102
		TPI-74A-CR-Bosnia	R	1096572	1096553	TGGAGTTTCTGTGGTCAACG	20
4	TPI-74B-A	TPI-74B-AF-Bosnia	F	1096449	1096468	CACTCCCCGCTTCTCTACTG	20	124	4987	158
		TPI-74B-AR-Bosnia	R	1101435	1101416	TCAGAGGTTGCGTACTGCTG	20
4	TPI-74B-B	TPI-74B-BF-Bosnia	F	1100807	1100826	CTACTTCGGGCAAACGACTC	20	629	3599	114
		TPI-74B-BR-Bosnia	R	1104405	1104386	GGTGCTCCTCTCCATCAATC	20
4	TPI-74B-C	TPI-74B-CF-Bosnia	F	1104296	1104315	CGTCATTGCTGTTGGTTCTG	20	110	4129	112
		ES-126F	R	1108424	1108402	CACAGCGAGTATTTAAGGGTGGG	23
4	TPI-75A	ES-127R	F	1107726	1107748	TTCTTGCCTTAATCTGTCCGAGC	23	699	7310	118
		TPI-75AF	R	1115035	1115016	TGGTGCGTCTTTCTTCTCCT	20
4	TPI-75B-A	TPI-75BR	F	1114098	1114117	ACAAAGGGCAAGAACACCAC	20	938	4658	70
		TPI-75B-1R	R	1118755	1118736	CGATTTTCTTCTGCGAGGTC	20
4	TPI-75B-B	TPI-75B-2F	F	1118378	1118397	GCCACACATGGACATACTCG	20	378	3930	99
		ES-124F	R	1122307	1122284	CACCTATCTTTGTGTGGTAGGGGA	24
4	TPI-76	ES-125R	F	1121473	1121493	ATACCATTCTTCCAGCCCCGT	21	835	1778	99
		ES-175R	R	1123250	1123229	CACCCTGACGGTGAGTCACTCA	22
Nd	GAP	1123251 - 1123648 = 398 bp						-
4	TPI-77 (TP1030)	TP1030-XL-F2	F	1123649	1123668	GTATGAGCGCATGGAGAAGG	20	-	2384	74
		TP1030-XL-R2	R	1126032	1126013	GAACGGCGTCTTTCTGTACG	20
4	TPI-78 (F1R1)	TPI-78-F1-Bosnia	F	1125709	1125728	CAATCTGCTACGCGAAAAGG	20	324	3006	145
		TPI-78-R1-Bosnia	R	1128714	1128695	GGACAGGGTTTGAGCTGTTC	20
4	TPI-80	ES-165R	F	1128216	1128239	CTCAATGTGCTGTTTGTAGTCGGA	24	499	7949	68
		ES-153F	R	1136164	1136143	ACACTCCTCCTGCCTTGGAGAA	22
a primer coordinates, primer sequences, primer lenght, length of overlapping regions and lenght of resulting XL-PCR products correspond to the Nichols genome (AE000520.1 [16])
b primers were designed based on the Nichols genome (AE000520.1 [16]) using Primer3 [45]
c NanoDrop data
d TP-intervals were not amplified for these regions and thus not used for whole genome sequencing using PSGS (see Materials and Methods section)

## Sheet: TableS1_BosniaA-overlap reg
TabulkaS1: List of primers used for amplification of TPI-overlapping regions shorter than 60 bp.
TPI-overlapping region	Primer pair	Primer orientation	Primer coordinatesa		Primer sequence (5' --> 3')b	Primer length (bp)a	Length of PCR product (bp)a
TPI_11(11C)-12(12A)	TPI_11-12-F	Forward	145581	145600	ATTGTGGCATTATCGGTCTG	20	632
	TPI_11-12-R	Reverse	146212	146193	GCTTTCGTCTGTATTGCACA	20
TPI_49-50	TPI_49-50-F	F	688269	688288	CCCATTTTGACTCCTTCTCG	20	688
	TPI_49-50-R	R	688956	688937	CGTCCACGATTAAAACAGCA	20
a primer coordinates, primer sequences, primer lenght and lenght of resulting PCR products correspond to the Nichols genome (AE000520.1 [16])
b primers were designed based on the Nichols genome (AE000520.1 [16]) using Primer3 [41]
